# Supplementary material for: Development of Morphologically engineered Flower-like Hafnium-Doped ZnO with Experimental and DFT Validation for Low-Temperature and Ultrasensitive Detection of NOX Gas
Source: Ind Eng Chem Res. 2022 Apr 22;61(17):5885–97. doi: 10.1021/acs.iecr.2c00890 (PMC9097477; doi:10.1021/acs.iecr.2c00890)
Supplement: Supplementary file 2 — ie2c00890_si_002.zip [file ie2c00890_si_002.zip]

Archive with 4 entries (4 files):
- ZnO-Hf-NO2.avi
- zno-hf-Ovac-no2.avi
- ZnO-NO2.avi
- zno-Ovac-no2.avi
